# Supplementary material for: Hypermentalizing in Social Anxiety: Evidence for a Context-Dependent Relationship
Source: Front Psychol. 2019 Jul 9;10:1501. doi: 10.3389/fpsyg.2019.01501 (PMC6629962; doi:10.3389/fpsyg.2019.01501)
Supplement: DATA SHEET S1 — Data used in the analyses. [file Data_Sheet_1.zip]

Archive with 7 entries (4 files):
- Data HMZ-SA/
- Data HMZ-SA/20190527 Data Frontiers - HMZ in SA.sav
- __MACOSX/
- __MACOSX/Data HMZ-SA/
- __MACOSX/Data HMZ-SA/._20190527 Data Frontiers - HMZ in SA.sav
- Data HMZ-SA/20190527 Data Frontiers - HMZ in SA.csv
- __MACOSX/Data HMZ-SA/._20190527 Data Frontiers - HMZ in SA.csv
