# Supplementary material for: Hypermentalizing in Social Anxiety: Evidence for a Context-Dependent Relationship
Source: Front Psychol. 2019 Jul 9;10:1501. doi: 10.3389/fpsyg.2019.01501 (PMC6629962; doi:10.3389/fpsyg.2019.01501)
Supplement: DATA SHEET S1 — Data used in the analyses. [file Data_Sheet_1.zip › Data HMZ-SA/20190527 Data Frontiers - HMZ in SA.csv]

Sexo	EthnicGroup2	Datadavui	Fechadenacimiento	Age	SESRank	PT.SPAIB	PT.BFNE	MASC_HE	MASC_HE_Bin	HMZenet	PT.ROS	Ros_M	Ros_M2	AS_Bin	PT.BCSYN	PT.BCSYP	PT.ROS_mean_1	PT.BCSYN_mean_1	PT.BCSYP_mean_1	BCSYP_M	BCSYN_M
0	1	5/4/2016	11/6/1996	19	4	48	40	2	0	8	20	-1,42857142857143	-1,428571	0	8	11	21,4285714285714	8,5045871559633	15,9724770642202	-4,97247706422018	-,504587155963304
1	1	5/10/2016	6/23/1996	20	3	82	43	3	0	9	20	-1,42857142857143	-1,428571	1	21	16	21,4285714285714	8,5045871559633	15,9724770642202	,0275229357798157	12,4954128440367
1	1	5/13/2016	1/3/1997	19	3	43	31	4	0	18	30	8,57142857142857	8,571429	0	1	19	21,4285714285714	8,5045871559633	15,9724770642202	3,02752293577982	-7,5045871559633
1	1	7/7/2016	6/23/1991	25	2	76	51	7	1	17	13	-8,42857142857143	-8,428571	1	19	17	21,4285714285714	8,5045871559633	15,9724770642202	1,02752293577982	10,4954128440367
1	2	5/27/2016	6/28/1996	20	4	64	41	7	1	18	22	,571428571428573	,571428999999998	0	2	8	21,4285714285714	8,5045871559633	15,9724770642202	-7,97247706422018	-6,5045871559633
1	2	7/7/2016	11/25/1995	20	4	38	28	0	0	16	23	1,57142857142857	1,571429	0	23	19	21,4285714285714	8,5045871559633	15,9724770642202	3,02752293577982	14,4954128440367
1	2	5/3/2016	10/18/1992	23	1	54	28	3	0	13	29	7,57142857142857	7,571429	0	1	21	21,4285714285714	8,5045871559633	15,9724770642202	5,02752293577982	-7,5045871559633
0	1	5/4/2016	3/8/1996	20	3	36	21	8	1	8	28	6,57142857142857	6,571429	0	22	20	21,4285714285714	8,5045871559633	15,9724770642202	4,02752293577982	13,4954128440367
1	1	5/3/2016	12/11/1997	18	2	78	40	6	1	22	28	6,57142857142857	6,571429	1	8	19	21,4285714285714	8,5045871559633	15,9724770642202	3,02752293577982	-,504587155963304
1	1	5/6/2016	8/1/1997	19	3	80	54	2	0	13	17	-4,42857142857143	-4,428571	1			21,4285714285714	8,5045871559633	15,9724770642202
1	1	5/26/2016	12/11/1993	22	1	51	51	4	0	26	7	-14,4285714285714	-14,428571	1			21,4285714285714	8,5045871559633	15,9724770642202
1	1	5/12/2016	5/8/1997	19	2	35	23	3	0	10	16	-5,42857142857143	-5,428571	0	4	9	21,4285714285714	8,5045871559633	15,9724770642202	-6,97247706422018	-4,5045871559633
1	1	5/10/2016	1/11/1996	20	2	58	47	2	0	18	20	-1,42857142857143	-1,428571	0	1	10	21,4285714285714	8,5045871559633	15,9724770642202	-5,97247706422018	-7,5045871559633
1	1	5/10/2016	10/1/1995	20	2	58	56	2	0	12	14	-7,42857142857143	-7,428571	1	3	11	21,4285714285714	8,5045871559633	15,9724770642202	-4,97247706422018	-5,5045871559633
0	1	5/20/2016	8/21/1995	20	3	58	28	2	0	6	24	2,57142857142857	2,571429	0	2	24	21,4285714285714	8,5045871559633	15,9724770642202	8,02752293577982	-6,5045871559633
1	1	5/19/2016	7/22/2016	0	4	44	28	8	1	11	28	6,57142857142857	6,571429	0	1	21	21,4285714285714	8,5045871559633	15,9724770642202	5,02752293577982	-7,5045871559633
1	1	5/25/2016	8/1/1996	19	4	67	34	3	0	15	23	1,57142857142857	1,571429	0	4	14	21,4285714285714	8,5045871559633	15,9724770642202	-1,97247706422018	-4,5045871559633
1	1	6/29/2016	2/20/1990	26	4	29	35	5	1	6	29	7,57142857142857	7,571429	0	23	16	21,4285714285714	8,5045871559633	15,9724770642202	,0275229357798157	14,4954128440367
1	1	5/17/2016	4/10/1997	19	2	63	32	8	1	16	17	-4,42857142857143	-4,428571	0	9	12	21,4285714285714	8,5045871559633	15,9724770642202	-3,97247706422018	,495412844036696
1	1	5/10/2016	5/29/1996	20	4	69	47	5	1	6	21	-,428571428571427	-,428571000000002	0	4	16	21,4285714285714	8,5045871559633	15,9724770642202	,0275229357798157	-4,5045871559633
1	1	5/3/2016	8/13/1996	19	4	87	44	1	0	10	22	,571428571428573	,571428999999998	1	1	18	21,4285714285714	8,5045871559633	15,9724770642202	2,02752293577982	-7,5045871559633
1	1	5/20/2016	12/4/1996	19	1	49	33	4	0	12	27	5,57142857142857	5,571429	0	24	21	21,4285714285714	8,5045871559633	15,9724770642202	5,02752293577982	15,4954128440367
1	1	5/20/2016	8/15/1991	25	5	36	28	2	0	14	30	8,57142857142857	8,571429	0	2	19	21,4285714285714	8,5045871559633	15,9724770642202	3,02752293577982	-6,5045871559633
1	1	5/28/2016	5/10/1993	23	2	52	45	4	0	12	22	,571428571428573	,571428999999998	0	2	12	21,4285714285714	8,5045871559633	15,9724770642202	-3,97247706422018	-6,5045871559633
1	1	5/20/2016	12/11/1996	19	4	109	45	2	0	24	7	-14,4285714285714	-14,428571	1			21,4285714285714	8,5045871559633	15,9724770642202
1	1	5/5/2016	2/21/2016	0	4	56	37	6	1	12	27	5,57142857142857	5,571429	0	18	21	21,4285714285714	8,5045871559633	15,9724770642202	5,02752293577982	9,4954128440367
1	1	5/4/2016	2/22/1996	20	4	49	41	3	0	13	23	1,57142857142857	1,571429	0	17	16	21,4285714285714	8,5045871559633	15,9724770642202	,0275229357798157	8,4954128440367
1	1	5/26/2016	10/13/1995	20	4	38	35	3	0	9	29	7,57142857142857	7,571429	0	0	19	21,4285714285714	8,5045871559633	15,9724770642202	3,02752293577982	-8,5045871559633
1	1	5/4/2016	6/8/1991	25	3	59	29	4	0	7	27	5,57142857142857	5,571429	0	0	18	21,4285714285714	8,5045871559633	15,9724770642202	2,02752293577982	-8,5045871559633
1	1	5/10/2016	9/29/2016	0	5	63	40	2	0	13				0	7	16	21,4285714285714	8,5045871559633	15,9724770642202	,0275229357798157	-1,5045871559633
1	1	5/13/2016	10/13/1994	21	4	44	36	4	0	14	26	4,57142857142857	4,571429	0	3	19	21,4285714285714	8,5045871559633	15,9724770642202	3,02752293577982	-5,5045871559633
1	1	5/12/2016	9/26/1995	20	2	79	26	4	0	12	22	,571428571428573	,571428999999998	1	1	19	21,4285714285714	8,5045871559633	15,9724770642202	3,02752293577982	-7,5045871559633
0	1	5/25/2016	1/11/1993	23	4	32	25	2	0	7	20	-1,42857142857143	-1,428571	0	3	12	21,4285714285714	8,5045871559633	15,9724770642202	-3,97247706422018	-5,5045871559633
0	2	5/4/2016	8/22/1996	20	2	42	23	3	0	19	19	-2,42857142857143	-2,428571	0	0	15	21,4285714285714	8,5045871559633	15,9724770642202	-,972477064220184	-8,5045871559633
1	1	5/12/2016	3/12/1996	20	2	46	28	0	0	8	30	8,57142857142857	8,571429	0	2	16	21,4285714285714	8,5045871559633	15,9724770642202	,0275229357798157	-6,5045871559633
1	1	7/5/2016	9/19/2016	0	4	67	48	3	0	10	21	-,428571428571427	-,428571000000002	1	16	16	21,4285714285714	8,5045871559633	15,9724770642202	,0275229357798157	7,4954128440367
1	1	5/4/2016	4/8/1996	20	4	66	53	4	0	18	17	-4,42857142857143	-4,428571	1	1	17	21,4285714285714	8,5045871559633	15,9724770642202	1,02752293577982	-7,5045871559633
0	1	5/11/2016	2/24/1995	21	4	42	32	1	0	12	26	4,57142857142857	4,571429	0	1	23	21,4285714285714	8,5045871559633	15,9724770642202	7,02752293577982	-7,5045871559633
1	1	5/12/2016	3/11/1996	20	2	41	25	4	0	10	24	2,57142857142857	2,571429	0	2	14	21,4285714285714	8,5045871559633	15,9724770642202	-1,97247706422018	-6,5045871559633
1	1	6/30/2016	12/28/1995	20	4	44	33	4	0	12	27	5,57142857142857	5,571429	0	24	20	21,4285714285714	8,5045871559633	15,9724770642202	4,02752293577982	15,4954128440367
0	1	6/2/2016	8/23/1991	24	1	60	35	4	0	9	25	3,57142857142857	3,571429	0	1	19	21,4285714285714	8,5045871559633	15,9724770642202	3,02752293577982	-7,5045871559633
0	1	5/31/2016	1/11/1996	20	4	42	17	8	1	19	16	-5,42857142857143	-5,428571	0	3	15	21,4285714285714	8,5045871559633	15,9724770642202	-,972477064220184	-5,5045871559633
1	1	5/5/2016	7/23/1996	19	4	44	30	1	0	9	22	,571428571428573	,571428999999998	0	2	14	21,4285714285714	8,5045871559633	15,9724770642202	-1,97247706422018	-6,5045871559633
1	1	6/30/2016	7/9/1995	21	4	38	44	4	0	16	26	4,57142857142857	4,571429	0	1	13	21,4285714285714	8,5045871559633	15,9724770642202	-2,97247706422018	-7,5045871559633
0	1	5/3/2016	2/26/1992	24	2	79	43	5	1	12	20	-1,42857142857143	-1,428571	1	3	8	21,4285714285714	8,5045871559633	15,9724770642202	-7,97247706422018	-5,5045871559633
1	1	5/6/2016	6/17/1996	20	4	64	50	7	1	6	26	4,57142857142857	4,571429	1	1	22	21,4285714285714	8,5045871559633	15,9724770642202	6,02752293577982	-7,5045871559633
0	2	5/26/2016	11/15/1993	22	1	38	26	1	0	9	27	5,57142857142857	5,571429	0	0	19	21,4285714285714	8,5045871559633	15,9724770642202	3,02752293577982	-8,5045871559633
1	1	5/6/2016	9/17/1997	18	2	63	47	1	0	7	24	2,57142857142857	2,571429	0	2	14	21,4285714285714	8,5045871559633	15,9724770642202	-1,97247706422018	-6,5045871559633
1	1	5/26/2016	10/9/1995	20	2	69	27	9	1	13	22	,571428571428573	,571428999999998	0	21	19	21,4285714285714	8,5045871559633	15,9724770642202	3,02752293577982	12,4954128440367
1	1	5/22/2016	1/19/1996	20	2	56	50	1	0	17	16	-5,42857142857143	-5,428571	1	1	13	21,4285714285714	8,5045871559633	15,9724770642202	-2,97247706422018	-7,5045871559633
1	1	6/3/2016	8/27/1996	20	2	95	48	11	1	17	15	-6,42857142857143	-6,428571	1	16	16	21,4285714285714	8,5045871559633	15,9724770642202	,0275229357798157	7,4954128440367
1	1	7/1/2016	1/4/1995	21	2	64	50	7	1	13	12	-9,42857142857143	-9,428571	1	4	14	21,4285714285714	8,5045871559633	15,9724770642202	-1,97247706422018	-4,5045871559633
1	1	5/23/2016	3/1/1993	23	4	65	40	2	0	6	15	-6,42857142857143	-6,428571	0	17	16	21,4285714285714	8,5045871559633	15,9724770642202	,0275229357798157	8,4954128440367
1	1	6/2/2016	11/19/1993	22	4	51	26	1	0	7	22	,571428571428573	,571428999999998	0	21	17	21,4285714285714	8,5045871559633	15,9724770642202	1,02752293577982	12,4954128440367
1	1	5/5/2016	5/4/1997	19	2	82	51	6	1	11	12	-9,42857142857143	-9,428571	1	10	8	21,4285714285714	8,5045871559633	15,9724770642202	-7,97247706422018	1,4954128440367
1	1	7/7/2016	3/6/1996	20	4	73	51	3	0	12	27	5,57142857142857	5,571429	1	4	16	21,4285714285714	8,5045871559633	15,9724770642202	,0275229357798157	-4,5045871559633
1	2	5/22/2016	9/21/1996	19	3	53	35	2	0	13	24	2,57142857142857	2,571429	0	1	16	21,4285714285714	8,5045871559633	15,9724770642202	,0275229357798157	-7,5045871559633
1	2	6/30/2016	10/23/1994	21	2	73	39	2	0	10	12	-9,42857142857143	-9,428571	0	10	6	21,4285714285714	8,5045871559633	15,9724770642202	-9,97247706422018	1,4954128440367
1	1	5/4/2016	11/27/1994	21	2	44	42	2	0	17	10	-11,4285714285714	-11,428571	0	11	13	21,4285714285714	8,5045871559633	15,9724770642202	-2,97247706422018	2,4954128440367
1	1	6/29/2016	10/21/1995	20	2	65	54	2	0	18	9	-12,4285714285714	-12,428571	1	15	15	21,4285714285714	8,5045871559633	15,9724770642202	-,972477064220184	6,4954128440367
1	1	5/18/2016	10/15/1994	21	4	51	25	4	0	7	28	6,57142857142857	6,571429	0	4	17	21,4285714285714	8,5045871559633	15,9724770642202	1,02752293577982	-4,5045871559633
1	1	5/9/2016	10/16/1994	21	1	64	34	8	1	12	20	-1,42857142857143	-1,428571	0	2	12	21,4285714285714	8,5045871559633	15,9724770642202	-3,97247706422018	-6,5045871559633
1	1	5/25/2016	12/11/1991	25	2	55	33	8	1	15	28	6,57142857142857	6,571429	0	23	19	21,4285714285714	8,5045871559633	15,9724770642202	3,02752293577982	14,4954128440367
1	1	5/18/2016	7/10/1990	26	1	59	41	2	0	12	27	5,57142857142857	5,571429	0	0	10	21,4285714285714	8,5045871559633	15,9724770642202	-5,97247706422018	-8,5045871559633
1	1	5/16/2016	5/7/2016	0	4	53	43	2	0	9	18	-3,42857142857143	-3,428571	0	4	7	21,4285714285714	8,5045871559633	15,9724770642202	-8,97247706422018	-4,5045871559633
1	1	5/4/2016	5/9/1995	21	4	72	37	5	1	14	21	-,428571428571427	-,428571000000002	0	3	13	21,4285714285714	8,5045871559633	15,9724770642202	-2,97247706422018	-5,5045871559633
1	1	5/11/2016	10/29/1995	20	2	56	35	5	1	14	23	1,57142857142857	1,571429	0	7	15	21,4285714285714	8,5045871559633	15,9724770642202	-,972477064220184	-1,5045871559633
1	1	7/13/2016	12/14/1995	20	4	66	34	4	0	13	22	,571428571428573	,571428999999998	0	13	15	21,4285714285714	8,5045871559633	15,9724770642202	-,972477064220184	4,4954128440367
1	1	5/26/2016	1/11/1995	21	5	46	35	4	0	13	26	4,57142857142857	4,571429	0	5	17	21,4285714285714	8,5045871559633	15,9724770642202	1,02752293577982	-3,5045871559633
1	2	5/4/2016	10/6/1995	20	3	61	49	4	0	14	20	-1,42857142857143	-1,428571	0	20	19	21,4285714285714	8,5045871559633	15,9724770642202	3,02752293577982	11,4954128440367
1	1	5/3/2016	3/27/1997	19	4	58	48	8	1	12	26	4,57142857142857	4,571429	0	7	18	21,4285714285714	8,5045871559633	15,9724770642202	2,02752293577982	-1,5045871559633
1	1	6/29/2016	8/5/1995	20	3	62	31	2	0	9	27	5,57142857142857	5,571429	0	22	19	21,4285714285714	8,5045871559633	15,9724770642202	3,02752293577982	13,4954128440367
1	1	5/26/2016	4/7/1995	21	2	48	26	3	0	11	29	7,57142857142857	7,571429	0	2	24	21,4285714285714	8,5045871559633	15,9724770642202	8,02752293577982	-6,5045871559633
1	2	5/3/2016	9/25/1997	18	4	61	41	2	0	14	17	-4,42857142857143	-4,428571	0	19	16	21,4285714285714	8,5045871559633	15,9724770642202	,0275229357798157	10,4954128440367
1	1	5/3/2016	12/30/1996	19	3	57	34	0	0	15	23	1,57142857142857	1,571429	0	20	10	21,4285714285714	8,5045871559633	15,9724770642202	-5,97247706422018	11,4954128440367
1	1	6/29/2016	11/19/2016	0	2	68	42	2	0	8	20	-1,42857142857143	-1,428571	0	1	15	21,4285714285714	8,5045871559633	15,9724770642202	-,972477064220184	-7,5045871559633
1	2	5/4/2016	9/18/1996	19	4	63	29	3	0	7	27	5,57142857142857	5,571429	0	3	18	21,4285714285714	8,5045871559633	15,9724770642202	2,02752293577982	-5,5045871559633
1	1	5/12/2016	9/2/1996	19	5	75	52	2	0	7	15	-6,42857142857143	-6,428571	1	16	14	21,4285714285714	8,5045871559633	15,9724770642202	-1,97247706422018	7,4954128440367
1	1	5/22/2016	9/6/1996	19	3	55	55	2	0	23	27	5,57142857142857	5,571429	1	20	18	21,4285714285714	8,5045871559633	15,9724770642202	2,02752293577982	11,4954128440367
1	2	6/3/2016	11/28/1995	20	2	96	45	6	1	13	10	-11,4285714285714	-11,428571	1	18	18	21,4285714285714	8,5045871559633	15,9724770642202	2,02752293577982	9,4954128440367
1	1	5/30/2016	12/13/1993	22	5	74	48	3	0	9	14	-7,42857142857143	-7,428571	1	7	5	21,4285714285714	8,5045871559633	15,9724770642202	-10,9724770642202	-1,5045871559633
1	1	6/14/2016	12/19/1993	22	2	52	45	2	0	18	21	-,428571428571427	-,428571000000002	0	0	17	21,4285714285714	8,5045871559633	15,9724770642202	1,02752293577982	-8,5045871559633
1	1	5/4/2016	8/13/1987	28	3	51	25	1	0	6	25	3,57142857142857	3,571429	0	23	18	21,4285714285714	8,5045871559633	15,9724770642202	2,02752293577982	14,4954128440367
1	1	5/10/2016	3/29/1995	21	3	53	31	9	1	10	28	6,57142857142857	6,571429	0	3	21	21,4285714285714	8,5045871559633	15,9724770642202	5,02752293577982	-5,5045871559633
1	1	5/17/2016	2/16/1996	20	1	47	28	3	0	9	18	-3,42857142857143	-3,428571	0	18	10	21,4285714285714	8,5045871559633	15,9724770642202	-5,97247706422018	9,4954128440367
1	1	5/18/2016	5/16/1994	22	4	51	35	6	1	17	18	-3,42857142857143	-3,428571	0	4	17	21,4285714285714	8,5045871559633	15,9724770642202	1,02752293577982	-4,5045871559633
1	1	6/15/2016	6/16/1993	23	3	56	28	2	0	9	23	1,57142857142857	1,571429	0	1	14	21,4285714285714	8,5045871559633	15,9724770642202	-1,97247706422018	-7,5045871559633
1	1	5/3/2016	10/13/2016	0	3	81	41	7	1	25	12	-9,42857142857143	-9,428571	1	0	19	21,4285714285714	8,5045871559633	15,9724770642202	3,02752293577982	-8,5045871559633
1	1	5/5/2016	1/31/1994	22	3	63	47	8	1	20	11	-10,4285714285714	-10,428571	0	13	15	21,4285714285714	8,5045871559633	15,9724770642202	-,972477064220184	4,4954128440367
1	1	5/22/2016	6/7/1995	21	4	77	55	6	1	14	20	-1,42857142857143	-1,428571	1	5	12	21,4285714285714	8,5045871559633	15,9724770642202	-3,97247706422018	-3,5045871559633
1	2	5/6/2016	5/15/1997	19	2	70	50	4	0	16	26	4,57142857142857	4,571429	0	19	22	21,4285714285714	8,5045871559633	15,9724770642202	6,02752293577982	10,4954128440367
1	1	5/4/2016	7/7/1994	22	2	74	30	2	0	6	29	7,57142857142857	7,571429	1	0	21	21,4285714285714	8,5045871559633	15,9724770642202	5,02752293577982	-8,5045871559633
1	2	6/19/2016	8/10/1996	20	3	68	38	6	1	12	19	-2,42857142857143	-2,428571	0	1	18	21,4285714285714	8,5045871559633	15,9724770642202	2,02752293577982	-7,5045871559633
0	1	5/16/2016	6/18/1996	20	4	47	43	4	0	22	27	5,57142857142857	5,571429	0	20	18	21,4285714285714	8,5045871559633	15,9724770642202	2,02752293577982	11,4954128440367
0	1	5/10/2016	1/30/2016	0	3	66	51	5	1	9	24	2,57142857142857	2,571429	1	18	18	21,4285714285714	8,5045871559633	15,9724770642202	2,02752293577982	9,4954128440367
1	1	6/29/2016	6/21/1995	21	3	43	49	4	0	17	24	2,57142857142857	2,571429	1	19	18	21,4285714285714	8,5045871559633	15,9724770642202	2,02752293577982	10,4954128440367
1	2	7/5/2016	11/7/1993	22	2	81	54	3	0	25	15	-6,42857142857143	-6,428571	1	18	16	21,4285714285714	8,5045871559633	15,9724770642202	,0275229357798157	9,4954128440367
0	1	5/22/2016	7/30/1994	21	4	64	39	4	0	16	16	-5,42857142857143	-5,428571	0	14	13	21,4285714285714	8,5045871559633	15,9724770642202	-2,97247706422018	5,4954128440367
1	1	5/10/2016	1/21/1996	20	3	84	53	8	1	30	11	-10,4285714285714	-10,428571	1	19	14	21,4285714285714	8,5045871559633	15,9724770642202	-1,97247706422018	10,4954128440367
1	1	5/17/2016	4/11/2016	0	3	62	37	1	0	21	24	2,57142857142857	2,571429	0	0	16	21,4285714285714	8,5045871559633	15,9724770642202	,0275229357798157	-8,5045871559633
1	1	5/30/2016	12/29/1994	21	2	46	31	3	0	12	21	-,428571428571427	-,428571000000002	0	2	18	21,4285714285714	8,5045871559633	15,9724770642202	2,02752293577982	-6,5045871559633
1	1	5/9/2016	10/23/1986	29	1	48	42	5	1	12	24	2,57142857142857	2,571429	0			21,4285714285714	8,5045871559633	15,9724770642202
1	1	5/19/2016	2/29/1980	36	4	39	24	2	0	6	28	6,57142857142857	6,571429	0	24	20	21,4285714285714	8,5045871559633	15,9724770642202	4,02752293577982	15,4954128440367
1	2	5/4/2016	3/2/1996	20	3	71	41	5	1	6	27	5,57142857142857	5,571429	0	4	18	21,4285714285714	8,5045871559633	15,9724770642202	2,02752293577982	-4,5045871559633
1	2	5/27/2016	10/28/1994	21	3	89	52	5	1	8	20	-1,42857142857143	-1,428571	1	12	17	21,4285714285714	8,5045871559633	15,9724770642202	1,02752293577982	3,4954128440367
1	1	5/10/2016	12/30/1996	19	1	64	40	2	0	12	13	-8,42857142857143	-8,428571	0	7	6	21,4285714285714	8,5045871559633	15,9724770642202	-9,97247706422018	-1,5045871559633
0	1	5/26/2016	11/15/1995	20	2	40	20	4	0	7	25	3,57142857142857	3,571429	0	0	17	21,4285714285714	8,5045871559633	15,9724770642202	1,02752293577982	-8,5045871559633
0	1	9/20/2016	4/14/1993	23	3	40	34	4	0	14	26	4,57142857142857	4,571429	0	0	19	21,4285714285714	8,5045871559633	15,9724770642202	3,02752293577982	-8,5045871559633
1	2	5/4/2016	6/15/1996	20	2	42	26	1	0	16	17	-4,42857142857143	-4,428571	0	2	17	21,4285714285714	8,5045871559633	15,9724770642202	1,02752293577982	-6,5045871559633
1	1	5/19/2016	3/28/1988	28	1	53	57	3	0	14	23	1,57142857142857	1,571429	1	18	15	21,4285714285714	8,5045871559633	15,9724770642202	-,972477064220184	9,4954128440367
1	1	5/26/2016	9/15/1995	20	2	68	44	3	0	8	21	-,428571428571427	-,428571000000002	0	1	16	21,4285714285714	8,5045871559633	15,9724770642202	,0275229357798157	-7,5045871559633
1	1	5/25/2016	2/10/1989	27	2	61	33	3	0	15	28	6,57142857142857	6,571429	0	7	20	21,4285714285714	8,5045871559633	15,9724770642202	4,02752293577982	-1,5045871559633
0	1	5/18/2016	9/1/1993	22	2	95	53	3	0	6	11	-10,4285714285714	-10,428571	1	15	15	21,4285714285714	8,5045871559633	15,9724770642202	-,972477064220184	6,4954128440367
